# Supplementary material for: Amplification of Electronic Circular Dichroism—A Tool to Follow Self-Assembly of Chiral Molecular Capsules
Source: Molecules. 2021 Nov 24;26(23):7100. doi: 10.3390/molecules26237100 (PMC8658961; doi:10.3390/molecules26237100)
Supplement: Supplementary file 1 [file molecules-26-07100-s001.zip]

Archive with 1 entries (1 files):
- molecules-1470968-supplementary.pdf
